# Supplementary material for: On the taxonomic position of the enigmatic genus Tonkinodentus Schileyko, 1992 (Chilopoda, Scolopendromorpha): the first molecular data
Source: Zookeys. 2019 Apr 17;840:133–55. doi: 10.3897/zookeys.840.33635 (PMC6482132; doi:10.3897/zookeys.840.33635)
Supplement: XML Treatment for Tonkinodentus [file zookeys.840.33635-treatment1.xml]

<!DOCTYPE tp:taxon-treatment
  PUBLIC "-//TaxonX//DTD Taxonomic Treatment Publishing DTD v0 20100105//EN" "tax-treatment-NSO.dtd">
<tp:taxon-treatment xmlns:tp="http://www.plazi.org/taxpub"><tp:treatment-meta><kwd-group><label>Taxon classification</label><kwd><named-content xmlns:xlink="http://www.w3.org/1999/xlink" content-type="kingdom">Animalia</named-content></kwd><kwd><named-content xmlns:xlink="http://www.w3.org/1999/xlink" content-type="order">Scolopendromorpha</named-content></kwd><kwd><named-content xmlns:xlink="http://www.w3.org/1999/xlink" content-type="family">Cryptopidae</named-content></kwd></kwd-group><mixed-citation publication-type="journal"><person-group><name><surname>A. Schileyko</surname><given-names>Arkady</given-names></name><name><surname>N. Solovyeva</surname><given-names>Evgeniya</given-names></name></person-group><article-title>On the taxonomic position of the enigmatic genus <italic><tp:taxon-name><tp:taxon-name-part taxon-name-part-type="genus" reg="Tonkinodentus">Tonkinodentus</tp:taxon-name-part></tp:taxon-name></italic> Schileyko, 1992 (<tp:taxon-name><tp:taxon-name-part taxon-name-part-type="class">Chilopoda</tp:taxon-name-part></tp:taxon-name>, <tp:taxon-name><tp:taxon-name-part taxon-name-part-type="order">Scolopendromorpha</tp:taxon-name-part></tp:taxon-name>): the first molecular data</article-title><source>Zookeys</source><day>17</day><month>4</month><year>2019</year><volume>840</volume><fpage>133</fpage><lpage>155</lpage><pub-id pub-id-type="doi">10.3897/zookeys.840.33635</pub-id></mixed-citation></tp:treatment-meta><tp:nomenclature><label>Genus</label><tp:taxon-name>
                <tp:taxon-name-part taxon-name-part-type="genus" reg="Tonkinodentus">Tonkinodentus</tp:taxon-name-part>
              </tp:taxon-name><tp:taxon-authority>Schileyko, 1992</tp:taxon-authority></tp:nomenclature><tp:treatment-sec sec-type="type species" id="SECID0ESBAE"><title>Type species.</title><p><italic><tp:taxon-name><tp:taxon-name-part taxon-name-part-type="genus" reg="Tonkinodentus">Tonkinodentus</tp:taxon-name-part><tp:taxon-name-part taxon-name-part-type="species" reg="lestes">lestes</tp:taxon-name-part></tp:taxon-name></italic> Schileyko, 1992 (by monotypy).</p></tp:treatment-sec><tp:treatment-sec sec-type="Range" id="SECID0EDCAE"><title>Range.</title><p>Central Vietnam, Dak Lak (Darlak) Province; South Vietnam, Dong Nai Province.</p><!--PageBreak--></tp:treatment-sec></tp:taxon-treatment>
