# Supplementary material for: On the taxonomic position of the enigmatic genus Tonkinodentus Schileyko, 1992 (Chilopoda, Scolopendromorpha): the first molecular data
Source: Zookeys. 2019 Apr 17;840:133–55. doi: 10.3897/zookeys.840.33635 (PMC6482132; doi:10.3897/zookeys.840.33635)
Supplement: XML Treatment for Tonkinodentus lestes [file zookeys.840.33635-treatment2.xml]

<!DOCTYPE tp:taxon-treatment
  PUBLIC "-//TaxonX//DTD Taxonomic Treatment Publishing DTD v0 20100105//EN" "tax-treatment-NSO.dtd">
<tp:taxon-treatment xmlns:tp="http://www.plazi.org/taxpub"><tp:treatment-meta><kwd-group><label>Taxon classification</label><kwd><named-content xmlns:xlink="http://www.w3.org/1999/xlink" content-type="kingdom">Animalia</named-content></kwd><kwd><named-content xmlns:xlink="http://www.w3.org/1999/xlink" content-type="order">Scolopendromorpha</named-content></kwd><kwd><named-content xmlns:xlink="http://www.w3.org/1999/xlink" content-type="family">Cryptopidae</named-content></kwd></kwd-group><mixed-citation publication-type="journal"><person-group><name><surname>A. Schileyko</surname><given-names>Arkady</given-names></name><name><surname>N. Solovyeva</surname><given-names>Evgeniya</given-names></name></person-group><article-title>On the taxonomic position of the enigmatic genus <italic><tp:taxon-name><tp:taxon-name-part taxon-name-part-type="genus" reg="Tonkinodentus">Tonkinodentus</tp:taxon-name-part></tp:taxon-name></italic> Schileyko, 1992 (<tp:taxon-name><tp:taxon-name-part taxon-name-part-type="class">Chilopoda</tp:taxon-name-part></tp:taxon-name>, <tp:taxon-name><tp:taxon-name-part taxon-name-part-type="order">Scolopendromorpha</tp:taxon-name-part></tp:taxon-name>): the first molecular data</article-title><source>Zookeys</source><day>17</day><month>4</month><year>2019</year><volume>840</volume><fpage>133</fpage><lpage>155</lpage><pub-id pub-id-type="doi">10.3897/zookeys.840.33635</pub-id></mixed-citation></tp:treatment-meta><tp:nomenclature><tp:taxon-name>
                <tp:taxon-name-part taxon-name-part-type="genus" reg="Tonkinodentus">Tonkinodentus</tp:taxon-name-part>
                <tp:taxon-name-part taxon-name-part-type="species" reg="lestes">lestes</tp:taxon-name-part>
              </tp:taxon-name><tp:taxon-authority>Schileyko, 1992</tp:taxon-authority><xref ref-type="fig" rid="F1">Figures 2–4</xref><xref ref-type="fig" rid="F2">, 5–9</xref><xref ref-type="fig" rid="F3">, 10–14</xref><xref ref-type="fig" rid="F4">, 15–19</xref><tp:nomenclature-citation-list><tp:nomenclature-citation><tp:taxon-name>
                    <tp:taxon-name-part taxon-name-part-type="genus" reg="Tonkinodentus">Tonkinodentus</tp:taxon-name-part>
                    <tp:taxon-name-part taxon-name-part-type="species" reg="lestes">lestes</tp:taxon-name-part>
                  </tp:taxon-name><comment><xref ref-type="bibr" rid="B24">Schileyko 1992</xref>: 13.</comment></tp:nomenclature-citation><tp:nomenclature-citation><tp:taxon-name>
                    <tp:taxon-name-part taxon-name-part-type="genus" reg="Tonkinodentus">Tonkinodentus</tp:taxon-name-part>
                    <tp:taxon-name-part taxon-name-part-type="species" reg="lestes">lestes</tp:taxon-name-part>
                  </tp:taxon-name><comment>: Schileyko 1995: 74.</comment></tp:nomenclature-citation><tp:nomenclature-citation><tp:taxon-name>
                    <tp:taxon-name-part taxon-name-part-type="genus" reg="Tonkinodentus">Tonkinodentus</tp:taxon-name-part>
                    <tp:taxon-name-part taxon-name-part-type="species" reg="lestes">lestes</tp:taxon-name-part>
                  </tp:taxon-name><comment>: <xref ref-type="bibr" rid="B26">Schileyko 2007</xref>: 83.</comment></tp:nomenclature-citation></tp:nomenclature-citation-list></tp:nomenclature><tp:treatment-sec sec-type="Locus typicus" id="SECID0ELFAE"><title>Locus typicus.</title><p>Central Vietnam, Dak Lak (Darlak) Province, environs of Boun Ma Thuot.</p></tp:treatment-sec><tp:treatment-sec sec-type="material" id="SECID0EQFAE"><title>Material.</title><p>Dak Lak (Darlak) Province, ca 15 km of Buon Ma Thuot, Eakmat, 450 m, 1–5.05.1986, <abbrev xmlns:xlink="http://www.w3.org/1999/xlink" xlink:title="collector" id="ABBRID0EWFAE" xlink:type="simple">col</abbrev>. L.N. Medvedev, 1 spec. (<bold>holotype</bold>, Rc 6358); Dong Nai Province, Ma Da Forest, <italic><tp:taxon-name><tp:taxon-name-part taxon-name-part-type="genus" reg="Dipterocarpus">Dipterocarpus</tp:taxon-name-part></tp:taxon-name></italic> area, soil samples, 19.10.1994, <abbrev xmlns:xlink="http://www.w3.org/1999/xlink" xlink:title="collector" id="ABBRID0EDGAE" xlink:type="simple">col</abbrev>. N.V. Beliaeva, 1 spec. (Rc 6555).</p></tp:treatment-sec><tp:treatment-sec sec-type="diagnosis" id="SECID0EHGAE"><title>Diagnosis.</title><p>Cephalic plate lacking any sutures, its posterior margin overlapped by tergite 1; eyes absent (Figs <xref ref-type="fig" rid="F1">4</xref>, <xref ref-type="fig" rid="F3">13</xref>). Forcipular tooth-plates well developed and relatively short, with 7 teeth arranged in 2 parallel rows in a chess-board pattern (Fig. <xref ref-type="fig" rid="F2">5</xref>); trochanteroprefemoral process bisected sagittally (Figs <xref ref-type="fig" rid="F2">5</xref>, <xref ref-type="fig" rid="F2">6</xref>). Sternites 2–20 with paramedian sutures (Figs <xref ref-type="fig" rid="F2">7</xref>, <xref ref-type="fig" rid="F3">14</xref>). Pleuron with intersclerite membrane clearly visible; spiracles triangular with a 3-part “flap”, slit-like entrance and deep atrium. 21 <abbrev xmlns:xlink="http://www.w3.org/1999/xlink" xlink:title="leg-bearing segment" id="ABBRID0EJHAE" xlink:type="simple">LBS</abbrev>; the ultimate one visibly shorter than penultimate (Fig. <xref ref-type="fig" rid="F4">15</xref>). Leg with tarsus 1 considerably longer than tarsus 2, with both tarsal spur and pretarsal accessory spines. Ultimate sternite with poorly developed longitudinal median depression in caudal half. Cylindrical coxopleural process well developed, with spines (Figs <xref ref-type="fig" rid="F3">10</xref>, <xref ref-type="fig" rid="F4">16</xref>, <xref ref-type="fig" rid="F4">17</xref>). Ultimate legs of “common” shape (sensu <xref ref-type="bibr" rid="B27">Schileyko 2009</xref>; Figs <xref ref-type="fig" rid="F2">8</xref>, <xref ref-type="fig" rid="F3">12</xref>); femur, tibia, and tarsus 1 each with an apically rounded distal ventro-lateral process (Figs <xref ref-type="fig" rid="F2">8</xref>, <xref ref-type="fig" rid="F3">12</xref>, <xref ref-type="fig" rid="F4">18</xref>).</p></tp:treatment-sec><tp:treatment-sec sec-type="description" id="SECID0EVIAE"><title>Composite redescription.</title><p>[data concerning the non-type specimen in square brackets]</p><p>Length of body ca 45 [34] mm. Color in ethanol: entire animal uniformly yellow-brownish (Figs <xref ref-type="fig" rid="F1">2</xref>, <xref ref-type="fig" rid="F1">3</xref>) [pale yellow, nearly white; Fig. <xref ref-type="fig" rid="F2">8</xref>]. Body and legs with a very few minute setae.</p><p>Antennae of 19 articles (in the both specimens left antenna of 19 and right one of 18, as the corresponding apical article seems to be broken off), reaching the anterior margin of tergite 5 [5.5–6] when reflexed. Basal articles 6 or 7, with a very few long setae, subsequent articles densely pilose. Basal antennal articles flattened.</p><p>Cephalic plate (Figs <xref ref-type="fig" rid="F1">4</xref>, <xref ref-type="fig" rid="F3">13</xref>) without any sutures, rounded and remarkably narrower than tergite 1; its posterior margin covered by the latter. No light spots at the place of ocelli.</p><p>Maxillae 2: the second article of telopodite distally with dorsal spur. Dorsal brush very poorly visible, consisting of short, delicate and transparent setae; apical setae no longer than pretarsus. Uniformly brown pretarsus (Fig. <xref ref-type="fig" rid="F4">19</xref>) simple (not pectinate) and claw-shaped, as long as 1/3–1/4 of the length of the apical article of telopodite; pretarsus with 2 thin accessory spines.</p><p>Forcipular segment: coxosternite with shortly branched medial suture which is as long as 1/3 of coxosternal length; 2 short sutures stretched caudo-laterad from median <!--PageBreak-->diastema (Fig. <xref ref-type="fig" rid="F2">5</xref>) [all coxosternal sutures very hardly visible] in the form of an angle of ca 60° [ca 70°]; chitin-lines short but well developed (Fig. <xref ref-type="fig" rid="F2">6</xref>). Tooth-plates definitely wider than long [visibly higher than in the holotype]; height of tooth margin increasing medially. Each tooth-plate with 7 teeth, fused to various degrees and arranged in 2 parallel rows in a chess-board pattern (Fig. <xref ref-type="fig" rid="F2">5</xref>), the lateral tooth is the shortest and the most isolated. Basal sutures of tooth-plates form a nearly straight line. Trochanteroprefemural process well developed, divided sagittally into 2 (dorsal and ventral) halves (Figs <xref ref-type="fig" rid="F2">5</xref>, <xref ref-type="fig" rid="F2">6</xref>), each half with 2 or 3 lateral tubercles [dorsal halves of both processes with 3, ventral ones (which are visibly smaller) with 2]; the apical end of this process is considerably higher than corresponding tooth-plate. Tarsungula (Fig. <xref ref-type="fig" rid="F2">6</xref>) of normal length (left one broken off apically in the holotype), ventrally with 2 blunt ridges.</p><p>Tergite 1 without sutures (Figs <xref ref-type="fig" rid="F1">4</xref>, <xref ref-type="fig" rid="F3">13</xref>), tergite 2 with visible incomplete paramedian sutures, tergites 3–20 with well-developed and complete ones (Fig. <xref ref-type="fig" rid="F4">15</xref>), tergite 21 with complete median suture. Tergites 15/16–20 with poorly developed lateral margination posteriorly; only tergite 21 definitely marginate. Tergite 21 nearly as wide as long and not narrowed caudad (Fig. <xref ref-type="fig" rid="F4">15</xref>); its lateral sides slightly rounded and posterior margin evidently rounded. Tergites lacking any median keel.</p><p>Sternites 2–20 (Figs <xref ref-type="fig" rid="F2">7</xref>, <xref ref-type="fig" rid="F3">14</xref>) with lateral sides practically parallel; 2–20 with complete paramedian sutures; sternites 6/7–18/19 with a well-developed longitudinal median depression, which is wide and deep [very shallow]. Ultimate sternite long and very narrow (Fig. <xref ref-type="fig" rid="F3">11</xref>), at least twice as long as wide at base [1.5:1; Fig. <xref ref-type="fig" rid="F4">17</xref>], very slightly narrowing caudad; its posterior margin practically straight [with strongly rounded corners]. Endosternites not recognizable.</p><p>Composition of pleuron (Fig. <xref ref-type="fig" rid="F2">9</xref>) usual for <tp:taxon-name><tp:taxon-name-part taxon-name-part-type="subfamily">Scolopendrinae</tp:taxon-name-part></tp:taxon-name>, intersclerite membrane well visible. Elongated spiracles triangular with a typical for this subfamily 3-valved “flap” which covers slit-like entrance in a well-developed atrium (Fig. <xref ref-type="fig" rid="F2">9</xref>).</p><p>Legs (Figs <xref ref-type="fig" rid="F2">7</xref>, <xref ref-type="fig" rid="F2">9</xref>) with tarsus 1 considerably longer than tarsus 2, legs 1–18 [1–19] with tarsal spur (legs 19–21 of the holotype are lost). Pretarsus long (approximately as long as ¾ of tarsus 2), legs 1–20 with well-developed accessory spines.</p><p>Ultimate <abbrev xmlns:xlink="http://www.w3.org/1999/xlink" xlink:title="leg-bearing segment" id="ABBRID0EUMAE" xlink:type="simple">LBS</abbrev> visibly shorter than penultimate (Fig. <xref ref-type="fig" rid="F4">15</xref>). Coxopleuron (excluding coxopleural process) visibly longer than sternite 21 (Figs <xref ref-type="fig" rid="F3">11</xref>, <xref ref-type="fig" rid="F4">16</xref>), its coxal part very densely pierced with coxal pores of various size, only this coxopleural process and a narrow posterior area remaining poreless [this posterior area visibly broader than in the holotype]. Short, cylindrical coxopleural process (Figs <xref ref-type="fig" rid="F3">10</xref>, <xref ref-type="fig" rid="F4">16</xref>) slightly curved dorsad [definitely curved medially and very slightly dorsad], with 2 apical, 2 subapical, and 2 ventral spines close to its base [with 3 apical, 1 subapical, and 1 lateral spine]; 1 or 2 [1] spines at posterior margin of coxopleuron. Coxopleural process practically reaches the caudal margin of the ultimate tergite. Caudal margin of ultimate pleuron virtually straight and lacking spines; coxopleural surface with scattered minute setae. Gonopods well developed (Figs <xref ref-type="fig" rid="F3">11</xref>, <xref ref-type="fig" rid="F4">17</xref>).</p><p>[Ultimate legs (Figs <xref ref-type="fig" rid="F2">8</xref>, <xref ref-type="fig" rid="F3">12</xref>) ca 7 mm long, relatively slender (width of prefemur ca 0.7 mm), prefemur definitely flattened dorsally, other articles cylindrical. Prefemur, femur and tibia practically of the same length (ca 1.7 mm), tarsus 1 considerably longer <!--PageBreak--><!--PageBreak-->than tarsus 2 (Figs <xref ref-type="fig" rid="F2">8</xref>, <xref ref-type="fig" rid="F3">12</xref>, <xref ref-type="fig" rid="F4">18</xref>), the latter twice as long as pretarsus. Ventral surface of prefemur spineless, left prefemur with 23 and right one with 20 small ventrolateral spines, remaining ones (23 on left prefemur, 22 on right) disposed ventromedially, medially and dorsomedially (Figs <xref ref-type="fig" rid="F3">12</xref>, <xref ref-type="fig" rid="F4">16</xref>, <xref ref-type="fig" rid="F4">17</xref>). The spines grouped in very indistinct rows or scattered chaotically; corner spine well developed (Figs <xref ref-type="fig" rid="F3">12</xref>, <xref ref-type="fig" rid="F4">16</xref>), with 2 apical spines. No tarsal spur; pretarsus slender, sharply contrasting to much thicker tarsus 2, accessory spines absent. Tarsus 1 and tibia visibly broadened apically; femur, tibia and tarsus 1 each with a characteristic distal process ventro-laterally, the latter short and rounded apically (Fig. <xref ref-type="fig" rid="F2">8</xref>, <xref ref-type="fig" rid="F3">12</xref>, <xref ref-type="fig" rid="F4">18</xref>)].</p></tp:treatment-sec><tp:treatment-sec sec-type="remarks" id="SECID0ENPAE"><title>Remarks.</title><p>The known material consists of two specimens only, neither of which are in perfect condition. More material is needed to investigate the anatomy (e.g. peristomatic structures, foregut, gizzard).</p><p>All differences between the holotype and the second specimen are explicable by the latter being a subadult. The much paler and considerably softer cuticle the second specimen suggests that it is newly moulted. Because of this, some delicate structures (e.g. forcipular sutures, leg spurs) are less evident than in the holotype. The most delicate parts (maxillae, antennae, legs) are somewhat deformed (wrinkled) in the holotype, but in the second specimen, the ventral surfaces of the apical articles of the ultimate legs are deformed (unnaturally concave).</p><p>Eight specimens of <italic><tp:taxon-name><tp:taxon-name-part taxon-name-part-type="genus" reg="Cormocephalus">Cormocephalus</tp:taxon-name-part><tp:taxon-name-part taxon-name-part-type="species" reg="dentipes">dentipes</tp:taxon-name-part></tp:taxon-name></italic> Pocock, 1891 (Rc 7518, 7013, 7028, 7231, 7233) from India (Assam and Punjab states), Western Nepal and Indonesia (Sumatra, Medan) demonstrate virtually the same structure of the sagittaly bisected process of the forcipular trochanteroprefemur (Fig. <xref ref-type="fig" rid="F4">20</xref>). As for the chess-board pattern of the arrangement of the teeth of the forcipular tooth-plates in <italic><tp:taxon-name><tp:taxon-name-part taxon-name-part-type="genus" reg="Tonkinodentus">Tonkinodentus</tp:taxon-name-part></tp:taxon-name></italic> (Fig. <xref ref-type="fig" rid="F2">5</xref>), it is unique among the <tp:taxon-name><tp:taxon-name-part taxon-name-part-type="order">Scolopendromorpha</tp:taxon-name-part></tp:taxon-name>.</p></tp:treatment-sec><tp:treatment-sec sec-type="discussion" id="SECID0EUQAE"><title>Discussion.</title><p>The genus <italic><tp:taxon-name><tp:taxon-name-part taxon-name-part-type="genus" reg="Tonkinodentus">Tonkinodentus</tp:taxon-name-part></tp:taxon-name></italic> conforms to the <tp:taxon-name><tp:taxon-name-part taxon-name-part-type="subfamily">Scolopendrinae</tp:taxon-name-part></tp:taxon-name> and differs from members of both the <tp:taxon-name><tp:taxon-name-part taxon-name-part-type="family">Plutoniumidae</tp:taxon-name-part></tp:taxon-name> and <tp:taxon-name><tp:taxon-name-part taxon-name-part-type="family">Cryptopidae</tp:taxon-name-part></tp:taxon-name> Kohlrausch, 1881 by: (1) the presence of paired sternal longitudinal sutures (Figs <xref ref-type="fig" rid="F2">7</xref>, <xref ref-type="fig" rid="F3">14</xref>) vs single median suture, (2) the slit-like spiracles are covered by a “flap” (a synapomorphy that is unique for <tp:taxon-name><tp:taxon-name-part taxon-name-part-type="subfamily">Scolopendrinae</tp:taxon-name-part></tp:taxon-name>; Fig. <xref ref-type="fig" rid="F2">9</xref>), with the longitudinal axis of the spiracle parallel to the such of the body vs open oval spiracles, (3) the well-developed, spinulated coxopleural process (Figs <xref ref-type="fig" rid="F3">10</xref>, <xref ref-type="fig" rid="F4">16</xref>) vs its virtual absence, and (4) the ultimate legs of “common” shape (sensu <xref ref-type="bibr" rid="B27">Schileyko 2009</xref>; Figs <xref ref-type="fig" rid="F2">8</xref>, <xref ref-type="fig" rid="F3">12</xref>) vs enlarged, “pincer-shaped” ones in <tp:taxon-name><tp:taxon-name-part taxon-name-part-type="family">Plutoniumidae</tp:taxon-name-part></tp:taxon-name> or “pocket knife-shaped” ones in <tp:taxon-name><tp:taxon-name-part taxon-name-part-type="family">Cryptopidae</tp:taxon-name-part></tp:taxon-name>. <italic><tp:taxon-name><tp:taxon-name-part taxon-name-part-type="genus" reg="Tonkinodentus">Tonkinodentus</tp:taxon-name-part></tp:taxon-name></italic> also sharply differs from the typical cryptopids (= <italic><tp:taxon-name><tp:taxon-name-part taxon-name-part-type="genus" reg="Cryptops">Cryptops</tp:taxon-name-part></tp:taxon-name></italic> Leach, 1814) by having: (1) well-developed forcipular tooth-plates with strongly chitinized teeth, (2) a forcipular trochanteroprefemur with a well-developed process, (3) sternites without transversal sutures, and (4) prefemur of ultimate legs with numerous spines (Fig. <xref ref-type="fig" rid="F4">17</xref>).</p><p>Summing up, the genus <italic><tp:taxon-name><tp:taxon-name-part taxon-name-part-type="genus" reg="Tonkinodentus">Tonkinodentus</tp:taxon-name-part></tp:taxon-name></italic> is morphologically the typical representative of the subfamily <tp:taxon-name><tp:taxon-name-part taxon-name-part-type="subfamily">Scolopendrinae</tp:taxon-name-part></tp:taxon-name> (and namely of the former tribe <tp:taxon-name><tp:taxon-name-part taxon-name-part-type="tribe">Scolopendrini</tp:taxon-name-part></tp:taxon-name> Leach, 1814) and is the most similar to the genus <italic><tp:taxon-name><tp:taxon-name-part taxon-name-part-type="genus" reg="Scolopendra">Scolopendra</tp:taxon-name-part></tp:taxon-name></italic> L., 1758, but differs readily from the latter by the absence of eyes and the peculiarities of the forcipular segment.</p><fig id="F2" position="float" orientation="portrait"><label>Figures 5–9.</label><caption><p><italic><tp:taxon-name><tp:taxon-name-part taxon-name-part-type="genus" reg="Tonkinodentus">Tonkinodentus</tp:taxon-name-part><tp:taxon-name-part taxon-name-part-type="species" reg="lestes">lestes</tp:taxon-name-part></tp:taxon-name></italic> Schileyko, 1992; Holotype (Rc 6358) <bold>5</bold> anterior margin of forcipular coxosternite, ventral view <bold>6</bold> head, forcipular segment and <abbrev xmlns:xlink="http://www.w3.org/1999/xlink" xlink:title="leg-bearing segment" id="ABBRID0ECVAE" xlink:type="simple">LBS</abbrev> 1–2, ventral view <bold>7</bold><abbrev xmlns:xlink="http://www.w3.org/1999/xlink" xlink:title="leg-bearing segment" id="ABBRID0EIVAE" xlink:type="simple">LBS</abbrev> 12, ventral view; non-type (Rc 6555) <bold>8</bold> general view, laterally; Holotype (Rc 6358) <bold>9</bold> left side of <abbrev xmlns:xlink="http://www.w3.org/1999/xlink" xlink:title="leg-bearing segment" id="ABBRID0EQVAE" xlink:type="simple">LBS</abbrev> 2–4, lateral view; (<bold>asp</bold>) – accessory spines, (<bold>bs</bold>) – basal sutures of tooth-plates, (<bold>cl</bold>) – chitin-line, (<bold>dhp</bold>) – dorsal half of process of trochanteroprefemur, (<bold>im</bold>) – pleural intersclerite membrane, (<bold>lmd</bold>) – longitudinal median depression, (<bold>ms</bold>) – medial suture, (<bold>pr</bold>) – leg pretarsus, (<bold>ps</bold>) – paramedian suture, (<bold>pt</bold>) – process of trochanteroprefemur, (<bold>sp</bold>) – slit-like spiracle of <abbrev xmlns:xlink="http://www.w3.org/1999/xlink" xlink:title="leg-bearing segment" id="ABBRID0EKWAE" xlink:type="simple">LBS</abbrev> 3, (<bold>ss</bold>) – short caudo-lateral suture, (<bold>tp</bold>) – tooth-plate, (<bold>tr</bold>) – tarsungula, (<bold>ts</bold>) – leg tarsal spur, (<bold>t1</bold>) – leg tarsus 1, (<bold>t2</bold>) – leg tarsus 2, (<bold>vhp</bold>) – ventral half of process of trochanteroprefemur.</p></caption><graphic xmlns:xlink="http://www.w3.org/1999/xlink" xlink:href="zookeys-840-133-g002.jpg" position="float" orientation="portrait" xlink:type="simple" id="oo_295051.jpg"/></fig><fig id="F3" position="float" orientation="portrait"><label>Figures 10–14.</label><caption><p><italic><tp:taxon-name><tp:taxon-name-part taxon-name-part-type="genus" reg="Tonkinodentus">Tonkinodentus</tp:taxon-name-part><tp:taxon-name-part taxon-name-part-type="species" reg="lestes">lestes</tp:taxon-name-part></tp:taxon-name></italic> Schileyko, 1992; Holotype (Rc 6358) <bold>10</bold><abbrev xmlns:xlink="http://www.w3.org/1999/xlink" xlink:title="leg-bearing segment" id="ABBRID0EWXAE" xlink:type="simple">LBS</abbrev> 20–21, ventro-lateral view <bold>11</bold><abbrev xmlns:xlink="http://www.w3.org/1999/xlink" xlink:title="leg-bearing segment" id="ABBRID0E3XAE" xlink:type="simple">LBS</abbrev> 20–21, ventral view; non-type (Rc 6555) <bold>12</bold><abbrev xmlns:xlink="http://www.w3.org/1999/xlink" xlink:title="leg-bearing segment" id="ABBRID0ECYAE" xlink:type="simple">LBS</abbrev> 21 and ultimate legs, dorso-lateral view <bold>13</bold> head plate and <abbrev xmlns:xlink="http://www.w3.org/1999/xlink" xlink:title="leg-bearing segment" id="ABBRID0EIYAE" xlink:type="simple">LBS</abbrev> 1, dorsal view <bold>14</bold><abbrev xmlns:xlink="http://www.w3.org/1999/xlink" xlink:title="leg-bearing segment" id="ABBRID0EOYAE" xlink:type="simple">LBS</abbrev> 13, ventral view; (<bold>as</bold>) – apical spine(s) of coxopleural process, (<bold>cp</bold>) – coxopleural process, (<bold>cps</bold>) – coxopleural posterior spine, (<bold>cs</bold>) – corner spine of ultimate prefemur, (<bold>f</bold>) – femur, (<bold>g</bold>) – gonopod, (<bold>pf</bold>) – prefemur, (<bold>ps</bold>) – paramedian sutures, (<bold>sas</bold>) – subapical spine(s) of coxopleural process, (<bold>t</bold>) – tibia, (<bold>t1</bold>) – tarsus 1, (<bold>t2</bold>) – tarsus 2, (<bold>us</bold>) – ultimate sternite, (<bold>vlp</bold>) – distal ventro-lateral process, (<bold>vs</bold>) – ventral spine(s) of coxopleural process.</p></caption><graphic xmlns:xlink="http://www.w3.org/1999/xlink" xlink:href="zookeys-840-133-g003.jpg" position="float" orientation="portrait" xlink:type="simple" id="oo_295052.jpg"/></fig><fig id="F4" position="float" orientation="portrait"><label>Figures 15–20.</label><caption><p><italic><tp:taxon-name><tp:taxon-name-part taxon-name-part-type="genus" reg="Tonkinodentus">Tonkinodentus</tp:taxon-name-part><tp:taxon-name-part taxon-name-part-type="species" reg="lestes">lestes</tp:taxon-name-part></tp:taxon-name></italic> Schileyko, 1992; Holotype (Rc 6358) <bold>15</bold><abbrev xmlns:xlink="http://www.w3.org/1999/xlink" xlink:title="leg-bearing segment" id="ABBRID0EK1AE" xlink:type="simple">LBS</abbrev> 20–21, dorsal view; non-type (Rc 6555) <bold>16</bold><abbrev xmlns:xlink="http://www.w3.org/1999/xlink" xlink:title="leg-bearing segment" id="ABBRID0EQ1AE" xlink:type="simple">LBS</abbrev> 21 and ultimate prefemora, ventro-lateral view <bold>17</bold><abbrev xmlns:xlink="http://www.w3.org/1999/xlink" xlink:title="leg-bearing segment" id="ABBRID0EW1AE" xlink:type="simple">LBS</abbrev> 21 and right ultimate prefemur, ventral view <bold>18</bold> femur, tibia, and tarsus 1 of left (lateral view) and right (medial view) ultimate leg; Holotype (Rc 6358) <bold>19</bold> maxillae 2 and anterior part of forcipular segment, ventral view; <italic><tp:taxon-name><tp:taxon-name-part taxon-name-part-type="genus" reg="Cormocephalus">Cormocephalus</tp:taxon-name-part><tp:taxon-name-part taxon-name-part-type="species" reg="dentipes">dentipes</tp:taxon-name-part></tp:taxon-name></italic> Pocock, 1891, adult Rc 7013 <bold>20</bold> anterior margin of forcipular coxosternite, ventral view; (<bold>as</bold>) – apical spines of coxopleural process, (<bold>asp</bold>) – accessory spines, (<bold>at</bold>) – apical article of telopodite of maxilla 2, (<bold>cp</bold>) – coxopleural process, (<bold>cps</bold>) – coxopleural posterior spine, (<bold>cs</bold>) – corner spine of ultimate prefemur, (<bold>dhp</bold>) – dorsal half of process of trochanteroprefemur, (<bold>f</bold>) – femur, (<bold>g</bold>) – gonopod, (<bold>lm</bold>) – lateral margination, (<bold>ls</bold>) – lateral spine(s) of coxopleural process, (<bold>mds</bold>) – median suture, (<bold>ms</bold>) – medial spine(s) of ultimate prefemur, (<bold>pa</bold>) – coxopleural posterior poreless area, (<bold>pr</bold>) – pretarsus, (<bold>ps</bold>) – paramedian suture(s), (<bold>sas</bold>) – subapical spine(s) of coxopleural process, (<bold>t</bold>) – tibia, (<bold>t1</bold>) – tarsus 1, (<bold>us</bold>) – ultimate sternite, (<bold>ut</bold>) – ultimate tergite, (<bold>vhp</bold>) – ventral half of process of trochanteroprefemur, (<bold>vlp</bold>) – distal ventro-lateral process, (<bold>vls</bold>) – ventrolateral spine(s) of ultimate prefemur, (<bold>vms</bold>) – ventromedial spine(s) of ultimate prefemur.</p></caption><graphic xmlns:xlink="http://www.w3.org/1999/xlink" xlink:href="zookeys-840-133-g004.jpg" position="float" orientation="portrait" xlink:type="simple" id="oo_295053.jpg"/></fig><fig id="F5" position="float" orientation="portrait"><label>Figure 21.</label><caption><p>Phylogenetic BI tree reconstructed from alignment of the nuclear gene 28S. (Numbers on tree nodes indicate posterior probabilities (PP &gt; 90) and bootstrap values (BS &gt; 75) for BI/ML, respectively).</p></caption><graphic xmlns:xlink="http://www.w3.org/1999/xlink" xlink:href="zookeys-840-133-g005.jpg" position="float" orientation="portrait" xlink:type="simple" id="oo_295054.jpg"/></fig><fig id="F6" position="float" orientation="portrait"><label>Figure 22.</label><caption><p>Phylogenetic BI tree reconstructed from concatenated alignment of the nuclear genes 28S + 18S. (Numbers on tree nodes indicate posterior probabilities (PP &gt; 90) and bootstrap values (BS &gt; 75) for BI/ML, respectively).</p></caption><graphic xmlns:xlink="http://www.w3.org/1999/xlink" xlink:href="zookeys-840-133-g006.jpg" position="float" orientation="portrait" xlink:type="simple" id="oo_295055.jpg"/></fig><!--PageBreak--></tp:treatment-sec><tp:treatment-sec><!--Section generated to contain objects referenced in tp:taxon-treatment.--><fig id="F1" position="float" orientation="portrait"><label>Figures 1–4.</label><caption><p><bold>1</bold> Map of Vietnam showing the places of collection (black circles) of the holotype (Dak Lak Province) and the second specimen (Dong Nai Province) of <italic><tp:taxon-name><tp:taxon-name-part taxon-name-part-type="genus" reg="Tonkinodentus">Tonkinodentus</tp:taxon-name-part><tp:taxon-name-part taxon-name-part-type="species" reg="lestes">lestes</tp:taxon-name-part></tp:taxon-name></italic> Schileyko, 1992; <italic><tp:taxon-name><tp:taxon-name-part taxon-name-part-type="genus" reg="Tonkinodentus">Tonkinodentus</tp:taxon-name-part><tp:taxon-name-part taxon-name-part-type="species" reg="lestes">lestes</tp:taxon-name-part></tp:taxon-name></italic> Schileyko, 1992, holotype (Rc 6358) <bold>2</bold> general view, dorsally <bold>3</bold> general view, ventrally <bold>4</bold> head plate and <abbrev xmlns:xlink="http://www.w3.org/1999/xlink" xlink:title="leg-bearing segment" id="ABBRID0ENHAC" xlink:type="simple">LBS</abbrev> 1, dorsal view.</p></caption><graphic xmlns:xlink="http://www.w3.org/1999/xlink" xlink:href="zookeys-840-133-g001.jpg" position="float" orientation="portrait" xlink:type="simple" id="oo_295050.jpg"/></fig></tp:treatment-sec><ref-list><ref id="B24"><mixed-citation xmlns:xlink="http://www.w3.org/1999/xlink" xlink:type="simple"><person-group><name name-style="western"><surname>Schileyko</surname><given-names>A</given-names></name></person-group> (<year>1992</year>) <article-title>Scolopenders of Viet-Nam and some aspects of the system of <tp:taxon-name><tp:taxon-name-part taxon-name-part-type="order">Scolopendromorpha</tp:taxon-name-part></tp:taxon-name> (<tp:taxon-name><tp:taxon-name-part taxon-name-part-type="class">Chilopoda</tp:taxon-name-part></tp:taxon-name><tp:taxon-name><tp:taxon-name-part taxon-name-part-type="clade">Epimorpha</tp:taxon-name-part></tp:taxon-name>). Part 1.</article-title><source><tp:taxon-name><tp:taxon-name-part taxon-name-part-type="phylum">Arthropoda</tp:taxon-name-part></tp:taxon-name> Selecta</source><volume>1</volume>(<issue>1</issue>): <fpage>5</fpage>–<lpage>19</lpage>.</mixed-citation></ref><ref id="B26"><mixed-citation xmlns:xlink="http://www.w3.org/1999/xlink" xlink:type="simple"><person-group><name name-style="western"><surname>Schileyko</surname><given-names>A</given-names></name></person-group> (<year>2007</year>) <article-title>The scolopendromorph centipedes (<tp:taxon-name><tp:taxon-name-part taxon-name-part-type="class">Chilopoda</tp:taxon-name-part></tp:taxon-name>) of Vietnam, with contributions to the faunas of Cambodia and Laos. Part 3.</article-title><source><tp:taxon-name><tp:taxon-name-part taxon-name-part-type="phylum">Arthropoda</tp:taxon-name-part></tp:taxon-name> Selecta</source><volume>16</volume>(<issue>2</issue>): <fpage>71</fpage>–<lpage>95</lpage>.</mixed-citation></ref><ref id="B27"><mixed-citation xmlns:xlink="http://www.w3.org/1999/xlink" xlink:type="simple"><person-group><name name-style="western"><surname>Schileyko</surname><given-names>A</given-names></name></person-group> (<year>2009</year>) <article-title><italic><tp:taxon-name><tp:taxon-name-part taxon-name-part-type="genus">Ectonocryptoides</tp:taxon-name-part><tp:taxon-name-part taxon-name-part-type="species">sandrops</tp:taxon-name-part></tp:taxon-name></italic> – a new scolopendromorph centipede from Belize.</article-title><source>Soil Organisms</source><volume>81</volume>(<issue>3</issue>): <fpage>519</fpage>–<lpage>530</lpage>.</mixed-citation></ref></ref-list></tp:taxon-treatment>
